# Supplementary material for: Computer-aided drug design to generate a unique antibiotic family
Source: Nat Commun. 2024 Sep 27;15:8317. doi: 10.1038/s41467-024-52797-2 (PMC11436758; doi:10.1038/s41467-024-52797-2)
Supplement: Supplementary file 4 — Source Data [file 41467_2024_52797_MOESM4_ESM.xlsx]

## Sheet: Sheet1
Fig 2a
		Control									DNM0547
	Day	Wound size (mm2)						wound size (mean)	% wound closure		Wound size (mm2)										wound size (mean)	% wound closure
	1	28.16	34.34	28.21	30.63	29.69	26.73	29.6267	0		29.51	29.83	28.32	27.53	32.52	34.03	26.69	25.2	36.13	34.64	30.44	0
	3	30.04	32.8	26.9	27.18	30.86	26.74	29.0867	1.82		31.06	29.08	27.25	24.3	31.24	33.16	27.53	25.7	33.48	33.62	29.642	2.62
	6	31.3	30.74	28.99	30.45	24.05	26.14	28.6117	3.41		28.85	31.18	26.33	24.01	30.73	32.69	26.4	21.93	33.19	32.66	28.797	5.42
	9	30.12	27.94	31.68	51	15.71	16.1	28.7583	2.93		23.09	21.11	22.61	20.99	19.44	20.31	16.28	12.01	27.03	22.76	20.563	32.45
	12	22.49	24.34	30.75	49.16	10.57	11.1	24.735	16.5		19.65	16.67	20.18	19.77	9.64	7.26	7.63	9.54	16.03	16.17	14.254	53.18
	15	16.09	13.3	28.35	46.11	4.59	9.87	19.7183	33.45		10.17	8.72	14.95	20.1	0.9	0.08	1.02	4	10.8	8.56	7.93	73.94
	18	11.97	6.94	21.9	44.58	3.41	4.87	15.6117	47.3		8.29	0.93	7.78	10.81	0.41	0	0.53	2.2	3.09	4.76	3.88	87.25
	21	3.97	0.24	16.03	41.78	0.13	0.31	10.41	64.85		0	0	5.12	1.24	0	0	0	0	0	0	0.636	97.93
Fig 2b		CFUs
	control	512000	1710000	21500	918000
	mupirocin	0	0	4120	0	0	0	0
Fig 2c		Control									Mupirocin
	Day	Wound size (mm2)						wound size (mean)	% wound closure		Wound size (mm2)					wound size (mean)	% wound closure
	1	32.04	31.94	32.72	29.51	29.83	28.32	30.7267	0		36.53	30.25	32.45	37.03	35.24	34.3	0
	3	31.59	31.96	34.77	31.06	29.08	27.25	30.9517	-0.74		33.98	27.23	29.57	36.33	38.17	33.056	3.64
	5	31.47	30.56	34.75	28.85	31.18	26.33	30.5233	0.65		33.31	25.96	29.21	35.69	35.19	31.872	9.29
	7	31.12	29.37	34.08	26.09	29.48	25.56	29.2833	4.67		31.43	25.29	28.29	34.94	33.93	30.776	10.3
	10	29.61	29.61	27.75	19.65	26.67	20.18	25.5783	16.7		30.25	23.34	26.6	26.26	26.18	26.526	22.68
	14	28.72	16	23.75	10.17	18.72	14.95	18.7183	39.09		23.68	17.17	19.28	18.84	18.28	19.45	43.29
	18	23.51	14.76	18.08	8.29	13.93	12.78	15.225	50.32		20.63	12.49	12.8	15.19	18.08	15.838	53.8
Fig 2d	Control	Day								DNM0547	Day
		1	2	3	4	5	6	7			1	2	3	4	5	6	7
	Wound size (mm2)	47.9732	54.8244	42.1408	63.8641	60.5018	83.502	56.9565		Wound size (mm2)	12.5374	25.0932	14.5538	15.4052	9.8797	12.7154	15.755
		15.7726	30.566	28.682	31.8529	35.0424	45.7602	58.5904			14.3799	30.8908	21.2799	19.652	13.6551	14.2046	18.619
		15.1976	40.3264	31.5947	28.26	34.2101	33.8963	50.9779			14.5382	21.0204	9.59082	13.6976	7.99899	11.7208	16.441
		30.4902	48.1574	51.5035	56.8678	77.2707	56.7888	69.6678			15.8884	14.3128	10.8726	11.5756	10.1736	7.54683	5.85123
		18.0863	36.3424	30.4681	34.0834	37.5908	42.6845	44.5102			15.8708	31.8391	15.1167	11.1568	21.3953	13.006	14.4566
	Mean	25.504	42.0433	36.8778	42.9856	48.9232	52.5264	56.1406		Mean	14.643	24.6313	14.2828	14.2975	12.6205	11.8387	14.2246
Fig 2e		CFUs
	control	61500	36300	58500	38400	73500
	DNM0547	66	3900	0	0	57
Suppl Fig 2		[AcpS] 5 nM
				Acetyl CoA(mM)	V			Mean	Std Dev	V(+Inhibitor)			Mean	Std Dev
			nM/min	0.06	25.3506	39.3934	29.9088	31.551	7.16396	19.9569	23.4626	18.2328	20.5508	2.66504
				0.12	84.1702	92.8251	87.4901	88.1618	4.36635	58.3654	49.8878	64.5513	57.6015	7.36152
				0.24	148.367	135.135	135.135	139.546	7.63949	97.7211	105.118	101.614	101.485	3.70032
				0.48	130.156	142.736	146.597	139.83	8.59707	122.319	124.81	129.793	125.641	3.80576
Suppl Fig 3
	[AcpS_WT] 5 nM														[AcpS_N81A] 5nM
			Drug Conc(uM)	nM/min			Mean	Std Dev		% of untreated							Drug Conc(uM)	nM/min			Mean	Std Dev		% of untreated
		nM/min	0	40.1293	40.7882	43.6946	41.5374	1.89703		96.611	98.1972	105.194				nM/min	0	7.57553	7.6435	7.58686	7.60196	0.0364186		99.6518	100.546	99.8008
			1	41.1576	37.2722	43.1034	40.5111	2.96892		99.0867	89.7324	103.771					1	7.9645	7.81344	7.63973	7.80589	0.162518		104.769	102.781	100.496
			2	35.899	37.6478	36.6071	36.718	0.879637		86.4266	90.6367	88.1314					2	6.9071	7.00529	6.65785	6.85675	0.179106		90.859	92.1506	87.5803
			4	27.2044	22.4507	23.0788	24.2447	2.5824		65.4945	54.05	55.5621					4	4.7432	4.76208	4.65634	4.72054	0.0563942		62.3941	62.6425	61.2516
			8	14.569	15.1663	14.6921	14.8091	0.315365		35.0747	36.5126	35.3712					8	2.92674	3.30438	3.44411	3.22508	0.267648		38.4996	43.4673	45.3053
			16	5.7266	8.26355	5.75739	6.58251	1.4559		13.7867	19.8944	13.8609					16	3.19864	2.39048	2.89653	2.82855	0.408344		42.0763	31.4455	38.1022
			32	2.5	2.58621	2.32759	2.47126	0.131683		6.01873	6.22627	5.60365					32	1.64653	1.73716	1.68429	1.68933	0.0455265		21.6591	22.8514	22.1559
			64	1.85345	1.95197	2.00123	1.93555	0.0752475		4.46216	4.69935	4.81795					64	1.5219	1.62764	1.65408	1.60121	0.0699406		20.0198	21.4107	21.7585
			128	1.43473	1.51478	1.8165	1.58867	0.201327		3.4541	3.64682	4.37322					128	1.3784	1.43505	1.20091	1.33812	0.122157		18.1321	18.8772	15.7972
	[AcpS_R48A] 5 nM														[AcpS_H108A] 5nM
			Drug Conc(uM)	nM/min			Mean	Std Dev		% of untreated							Drug Conc(uM)	nM/min			Mean	Std Dev		% of untreated
		nM/min	0	96.1364	95.7159	98.4432	96.7652	1.46834		99.3503	98.9158	101.734				nM/min	0	7.57553	7.6435	7.58686	7.60196	0.0364186		99.6518	100.546	99.8008
			1	102.886	96.625	94.125	97.8788	4.51324		106.326	99.8553	97.2717					1	7.9645	7.81344	7.63973	7.80589	0.162518		104.769	102.781	100.496
			2	97.9659	91.6932	92.0227	93.8939	3.53028		101.241	94.7586	95.0992					2	6.9071	7.00529	6.65785	6.85675	0.179106		90.859	92.1506	87.5803
			4	95.4659	93.875	94.2727	94.5379	0.827935		98.6575	97.0134	97.4244					4	4.7432	4.76208	4.65634	4.72054	0.0563942		62.3941	62.6425	61.2516
			8	92.7614	91.8068	92.8523	92.4735	0.579137		95.8625	94.8761	95.9565					8	2.92674	3.30438	3.44411	3.22508	0.267648		38.4996	43.4673	45.3053
			16	58.4773	54.4773	31.4545	48.1364	14.5847		60.4323	56.2985	32.5061					16	3.19864	2.39048	2.89653	2.82855	0.408344		42.0763	31.4455	38.1022
			32	22.1818	16.0227	22.4432	20.2159	3.63375		22.9234	16.5584	23.1935					32	1.64653	1.73716	1.68429	1.68933	0.0455265		21.6591	22.8514	22.1559
			64	9.77273	11.7727	8.89773	10.1477	1.47373		10.0994	12.1663	9.19519					64	1.5219	1.62764	1.65408	1.60121	0.0699406		20.0198	21.4107	21.7585
			128	4.67045	4.67045	4.95455	4.76515	0.16402		4.82659	4.82659	5.12018					128	1.3784	1.43505	1.20091	1.33812	0.122157		18.1321	18.8772	15.7972
Suppl Fig 4a
	control	0	0	0	0	0	0	0	0	0	0	0				DNM0487	0	0	0		DNM0547	0	0	0	0	0	0	0	0	0	0	0		DNM0614	0	0	0
		-5	3	2	-4	-1	1	-2	-7	1	0	-6					2	9	0			9	7	0	7	16	15	3	0	6	-2	-5			6	9	-3
		5	9	0	-5	4	7	-5	-7	2	4	-6					5	17	2			11	8	1	11	21	19	5	0	20	8	2			12	14	-1
		3	12	0	0	14	7	1	2	3	8	-4					6	15	-1			23	18	8	25	33	30	23	22	25	15	11			14	24	-1
		7	32	25	-20	20	24	-5	17	8	13	9					23	18	13			40	22	29	36	48	54	47	41	28	18	35			17	38	21
		29	72	27	-25	30	45	-3	44	10	50	27					83	47	52			61	37	43	53	63	80	54	49	60	25	63			37	47	53
Suppl Fig 4b		control	DNM0487	DNM0547	DNM0614
		168000	2080	385	2970
		1150000	17200	97700	22900
		17400000	16400	26700	3310
		7810000
		8960000
		2540000
		47800000
				CFU/mL
Suppl Fig 5a			0 hr	2 hr	6 hr	24 hr
	S. aureus MMX 2119	DNM0547 2X	770000	600	300	LOD
		DNM0547 4X	770000	450	150	LOD
		DNM0547 8X	770000	LOD	LOD	LOD
		no drug	770000	8550000	900000000	8200000000
Suppl Fig 5b				CFU/mL
			0 hr	2 hr	6 hr	24 hr
	S. aureus MMX 4657	DNM0547 2X	1010000	1050	LOD	LOD
		DNM0547 4X	1010000	250	LOD	LOD
		DNM0547 8X	1010000	LOD	LOD	LOD
		no drug	1010000	7250000	530000000	14500000000
		LOD=limit of detection
Suppl Fig 6a		MIC (ug/ml)
	MBP	32	32	32
	MBP-AcpS	256	256	>256
Suppl Fig 7
	Erythema			Edema			Inflammation			Granulation			Angiogenesis			Epithelization
	control	mupirocin	DNM0547	control	mupirocin	DNM0547	control	mupirocin	DNM0547	control	mupirocin	DNM0547	control	mupirocin	DNM0547	control	mupirocin	DNM0547
	2	2	1	2	2	1	2	3	2	3	2	2	2	2	1	1	1	2
	2	2	2	2	2	2	4	3	2	1	1	1	0	1	1	0	0	1
	2	2	2	2	2	1	1	3	3	3	1	1	2	1	1	2	1	0
	2	2	1	2	2	1	3	4	3	0	0	1	0	0	1	0	0	2
			2			2			3			1			1			2
			1			1			3			2			2			2
			2			2			4			2			2			2
			2			2			4			2			2			2
Suppl Fig 8		Hour	DNM0547 conc (ng/ml)
		3	387	281	713	1147	236	356
		6	449	261	1172	560	656	1620
		9	623	414	681	201	177	767
		12	477	879	564	277	158	386
		24	65	33	92	38	45	60
		48	46	21	55	17	16	14
Suppl Fig 9	COS7 cells	Alamar Blue HS						Hek293 cells	Alamar Blue HS						Primary Skin Fibroblasts cells	Alamar Blue HS
	DNM0547								DNM0547	control							DNM0547
	Conc. (ng/ml)	Fluorescence (FI)						Conc. (ng/ml)	Fluorescence (FI)						Conc. (ng/ml)	Fluorescence (FI)
	2	393	410	428					3387	3307	3283					2	921	814	995
	2500	427.15	393.8	382.3	392.65				3321	3145	3285	3255				100	911	909	816	747
	5000	432	417	409					3343	3419	3386	3368				2500	895	904	819	790
	20000	419	434	408					3423	3388	3366					5000	907	820	922	909
	40000	267	279	263	261				3221	3070	3105					20000	577	548	542	552
	100000	14	15	13	16				1946	1819	1976					40000	62	57	54
	200000	17	13	16	9				425	408	386					100000	7	7	5
	COS7 cells	Alamar Blue HS						Hek293 cells	Alamar Blue HS						Hek293 cells	Alamar Blue HS
	DNM0652								DNM0652								DNM0652
	Conc. (ng/ml)	Fluorescence (FI)						Conc. (ng/ml)	Fluorescence (FI)						Conc. (ng/ml)	Fluorescence (FI)
	2	393	410	428					3526	3346	3059					2	921	814	995
	2500	379	423	419					3488	3430	3052	3013				100	813	801	873
	5000	434	423	427					3559	3061	3518	3405				2500	878	882	913	816
	20000	497	501	511					3196	2781	3153					5000	780	901	954	919
	40000	489	486	463	490				2356	2625	2060					20000	678	656	656	620
	100000	91	85	93	91				1547	1312	1497					40000	552	521	484
	200000	14	12	12	14				502	473	514					100000	303	293	279
	COS7 cells	Alamar Blue HS						Hek293 cells	Alamar Blue HS						Hek293 cells	Alamar Blue HS
	DNM0755								DNM0755								DNM0755
	Conc. (ng/ml)	Fluorescence (FI)						Conc. (ng/ml)	Fluorescence (FI)						Conc. (ng/ml)	Fluorescence (FI)
	2	418.8	407.1	375.9					3292	3439	3227					2	1183	1144	1155	1164
	2500	427.9	408.4	430.5	420.1				3596	3051	3185	3463				100	1181	1125	1007	1104
	5000	446.1	426.6	443.5					3753	3109	3392	3137				2500	1188	1128	1141	1034
	20000	456	428	411					3392	3238	3211					5000	1139	1137	1017	1149
	40000	526	523	497	465				2775	2762	2642					20000	1209	1147	1154	1086
	100000	379	360	335	342				1418	1425	1274					40000	1006	934	921
	200000	43	36	37	31				394	328	328					100000	381	381	340
	2500	427.15	393.8	382.3	392.65				3321	3145	3285	3255				100	911	909	816	747
	5000	432	417	409					3343	3419	3386	3368				2500	895	904	819	790
	20000	419	434	408					3423	3388	3366					5000	907	820	922	909
	40000	267	279	263	261				3221	3070	3105					20000	577	548	542	552
	100000	14	15	13	16				1946	1819	1976					40000	62	57	54
	200000	17	13	16	9				425	408	386					100000	7	7	5
	COS7 cells	Alamar Blue HS						Hek293 cells	Alamar Blue HS						Hek293 cells	Alamar Blue HS
	DNM0652								DNM0652								DNM0652
	Conc. (ng/ml)	Fluorescence (FI)						Conc. (ng/ml)	Fluorescence (FI)						Conc. (ng/ml)	Fluorescence (FI)
	2	393	410	428					3526	3346	3059					2	921	814	995
	2500	379	423	419					3488	3430	3052	3013				100	813	801	873
	5000	434	423	427					3559	3061	3518	3405				2500	878	882	913	816
	20000	497	501	511					3196	2781	3153					5000	780	901	954	919
	40000	489	486	463	490				2356	2625	2060					20000	678	656	656	620
	100000	91	85	93	91				1547	1312	1497					40000	552	521	484
	200000	14	12	12	14				502	473	514					100000	303	293	279
	COS7 cells	Alamar Blue HS						Hek293 cells	Alamar Blue HS						Hek293 cells	Alamar Blue HS
	DNM0755								DNM0755								DNM0755
	Conc. (ng/ml)	Fluorescence (FI)						Conc. (ng/ml)	Fluorescence (FI)						Conc. (ng/ml)	Fluorescence (FI)
	2	418.8	407.1	375.9					3292	3439	3227					2	1183	1144	1155	1164
	2500	427.9	408.4	430.5	420.1				3596	3051	3185	3463				100	1181	1125	1007	1104
	5000	446.1	426.6	443.5					3753	3109	3392	3137				2500	1188	1128	1141	1034
	20000	456	428	411					3392	3238	3211					5000	1139	1137	1017	1149
	40000	526	523	497	465				2775	2762	2642					20000	1209	1147	1154	1086
	100000	379	360	335	342				1418	1425	1274					40000	1006	934	921
	200000	43	36	37	31				394	328	328					100000	381	381	340

## Sheet: Sheet2
	Suppl. Fig 6B - uncropped gel
		western blot
		against MBP (New England Biolabs E8032S, 1:1000 dilution) to assess expression; IPTG induced
		expression of MBP and MBP-AcpS at the expected M Wts.
	Suppl. Fig 6C - uncropped gel
		oP nceau stained gel
